# Supplementary material for: Effects of Interoceptive and Exteroceptive Attention Training on Desire-Driven Eating in Healthy Adults: A Quasi-Experimental Early-Stage Feasibility Study
Source: Foods. 2025 Nov 27;14(23):4078. doi: 10.3390/foods14234078 (PMC12692140; doi:10.3390/foods14234078)
Supplement: Supplementary file 1 [file foods-14-04078-s001.zip]

Archive with 1 entries (1 files):
- foods-3971344-supplementary.pdf
